# Supplementary material for: Fibrinogen-to-Albumin Ratio and Blood Urea Nitrogen-to-Albumin Ratio in COVID-19 Patients: A Systematic Review and Meta-Analysis
Source: Trop Med Infect Dis. 2022 Jul 27;7(8):150. doi: 10.3390/tropicalmed7080150 (PMC9414552; doi:10.3390/tropicalmed7080150)
Supplement: Supplementary file 1 [file tropicalmed-07-00150-s001.zip]

Archive with 1 entries (1 files):
- tropicalmed-1790048-supplementary.pdf
